# Supplementary material for: Deep Learning Evaluation of Glaucoma Detection Using Fundus Photographs in Highly Myopic Populations
Source: Biomedicines. 2024 Jun 23;12(7):1394. doi: 10.3390/biomedicines12071394 (PMC11274657; doi:10.3390/biomedicines12071394)
Supplement: Supplementary file 1 [file biomedicines-12-01394-s001.zip]

Archive with 1 entries (1 files):
- biomedicines-3010837-supplementary.pdf
